# Supplementary material for: Flavonoid-Rich Extracts from Chuju (Asteraceae Chrysanthemum L.) Alleviate the Disturbance of Glycolipid Metabolism on Type 2 Diabetic Mice via Modulating the Gut Microbiota
Source: Foods. 2025 Feb 24;14(5):765. doi: 10.3390/foods14050765 (PMC11898795; doi:10.3390/foods14050765)
Supplement: Supplementary file 1 [file foods-14-00765-s001.zip]

Archive with 1 entries (1 files):
- foods-3430646-supplementary.pdf
